# Supplementary material for: Seasonal variation of microbial community and methane metabolism in coalbed water in the Erlian Basin, China
Source: Front Microbiol. 2023 Feb 10;14:1114201. doi: 10.3389/fmicb.2023.1114201 (PMC9953142; doi:10.3389/fmicb.2023.1114201)
Supplement: Supplementary file 1 [file Table_1.xlsx]

## Sheet: Table-overview
Supplementary Tables
Table	Title
Table S1	Basic physical and chemical properties of different samples of coalbed water.
Table S2	Meteorological data of Erenhot in 2018.
Table S3	Basic information of coalbed water’s bacteria and archaea sequences.
Table S4	Data of coalbed water metabolizing precursor of methane.
Table S5	Summary of metagenomic data analysed in the current study.
Table S6	Overview of 'Methylomonas' Metagenome Assembled Genomes (MAGs) obtained in the current study.
Table S7	Presence and absence of core pathway genes detected in all 'Methylomonas' MAGs.
Table S8	Reference genomes used for the phylogenomic analysis of 'Methylomonas' MAGs.
Table S9	Summary of sequences data submitted to the NCBI Sequence Read Archive (SRA).

## Sheet: Table S1
Table S1. Basic physical and chemical properties of different samples of coalbed water
NO.	Sampling	Sample	TDS	pH	Na+	K+	Mg2+	Ca2+	Cl-	SO42-	HCO3-	CO32-	NO2-	NO3-
	period	name	(mg/L)		(mmol/L)	(mmol/L)	(mmol/L)	(mmol/L)	(mmol/L)	(mmol/L)	（mmol/L）	（mmol/L）	（mmol/L）	（mmol/L）
1	August	JM2-1A	2.36	8.02	45.36	0.73	0.32	0.55	13.25	0.06	42.15	0.76	NA	0.02
2	August	JM4-1A	2.5	8.15	52.78	0.45	0.25	0.34	11.49	0.03	39.77	1.32	NA	0.01
3	August	JM2-2A	1.94	8.42	55.69	1.06	0.48	0.29	13.11	0.09	40.53	0.89	NA	0.02
4	August	JM3A	2.83	8.24	60.74	0.87	0.53	0.18	15.44	0	51.24	1.04	NA	0.01
5	August	JM4-2A	2.45	7.86	64.33	0.36	0.37	0.22	19.75	0.01	49.26	0.93	NA	0.01
6	May	JM1-1M	2.55	8	57.61	0.66	0.26	0.21	16.18	0.27	41.28	0.87	NA	0.03
7	May	JM1-2M	2.97	7.62	68.91	0.77	0.52	0.56	14.89	0.03	55.85	1.13	NA	0.02
8	May	JM1-3M	2.73	7.61	62.61	0.68	0.45	0.56	13.87	0.02	49.65	1.4	NA	0.02
9	May	JM1-4M	2.42	7.71	55.09	0.56	0.38	0.43	11.94	0.03	44.69	0.47	NA	0.02
10	May	JM1-5M	2.26	7.9	51.82	0.55	0.3	0.35	10.41	0	41.92	0.86	NA	0.01
11	May	JM3M	2.08	7.9	45.14	0.99	0.21	0.26	13.87	0	32.27	0.7	NA	0.03
12	May	JM4M	3.22	8.14	69.56	2.06	0.29	0.17	24.52	0	48.12	0.86	NA	0.04
13	May	JM5M	2.28	8	53.62	0.4	0.3	0.38	7.76	0.02	47.13	0.79	NA	0.01
14	May	JM13M	1.72	7.84	39.74	0.37	0.33	0.29	5.2	0.07	34.52	0.7	NA	0.01
15	May	JM14M	2.05	7.53	46.43	0.65	0.6	0.89	7.03	0.02	41.68	0.94	NA	0.01
16	October	JM1-3O	2.53	8.79	58.86	0.66	0.35	0.32	12.79	0.06	44.42	1.22	NA	NA
17	October	JM6O	1.86	8.68	44	0.43	0.48	0.24	4.93	0.01	37.01	1.55	NA	NA
18	October	JM7O	0.93	8.02	20.3	0.23	0.24	0.35	3.81	0.42	22.68	0	NA	0.07
19	October	JM9O	2.37	8.78	55.54	0.36	0.38	0.24	12.27	0.05	40.06	1.41	NA	NA
20	October	JM10O	3.78	8.54	86.86	1	1.11	0.29	29.89	0.2	56.81	1.32	0.1	NA
21	October	JM11O	3.68	8.22	84.17	1.19	0.92	0.83	28.66	0.05	55.36	1.26	NA	NA
22	October	JM13O	1.64	8.3	37.75	0.38	0.67	0.46	4.72	0.03	33.05	0.62	0.16	NA
23	October	JM14O	2.07	8.43	48.25	0.62	0.46	0.35	7.38	0.03	38.49	1.6	NA	NA

## Sheet: Table_S2
Table S2.Meteorological data of Erenhot in 2018.
Station index number	Station name	Province	Latitude	Longitude	Altitude of observation field	Year	Month	Minimum temperature (℃)	Maximum temperature (℃)	Total monthly precipitation (mm)	Mean temperature (℃)	Mean minimum temperature (℃)	Mean maximum temperature (℃)
53068	Erenhot	Inner Mongolia	43.37	111.56	963.1	2018	1	-30.4	-1.6	1.2	-17.3	-22.7	-10
53068	Erenhot	Inner Mongolia	43.37	111.56	963.1	2018	2	-25.3	7.7	0	-12.8	-19.5	-4.2
53068	Erenhot	Inner Mongolia	43.37	111.56	963.1	2018	3	-19.6	21.5	3.1	2.3	-5.8	11.8
53068	Erenhot	Inner Mongolia	43.37	111.56	963.1	2018	4	-10.1	31	14.4	9	1.9	17.3
53068	Erenhot	Inner Mongolia	43.37	111.56	963.1	2018	5	1.3	35.2	6.6	18.2	10	25.8
53068	Erenhot	Inner Mongolia	43.37	111.56	963.1	2018	6	10.1	36.4	13.7	23.4	15.7	30
53068	Erenhot	Inner Mongolia	43.37	111.56	963.1	2018	7	14.5	35.4	137.6	24.6	19	31.3
53068	Erenhot	Inner Mongolia	43.37	111.56	963.1	2018	8	12.2	35.6	30.3	23.1	17.2	29.3
53068	Erenhot	Inner Mongolia	43.37	111.56	963.1	2018	9	-0.5	27.9	15.2	13.3	7	20.6
53068	Erenhot	Inner Mongolia	43.37	111.56	963.1	2018	10	-7.3	23.1	0.7	4.4	-2.1	12.4
53068	Erenhot	Inner Mongolia	43.37	111.56	963.1	2018	11	-18.7	16.9	2.4	-5	-10.7	3.5
53068	Erenhot	Inner Mongolia	43.37	111.56	963.1	2018	12	-32	10.2	0.6	-15.6	-21	-8.3

## Sheet: Table_S3
Table S3. Basic information of coalbed water’s bacteria and archaea sequences
NO.	Sampling period	Sample	archaea					bacteria
		name	OTUs	Sequence	Shannon index	Simpson index		OTUs	Sequence	Shannon index	Simpson index
1	August	JM2-1A	24	322	1.59	0.64		499	13161	3.61	0.93
2	August	JM4-1A	102	8090	1.7	0.72		670	15752	2.81	0.84
3	August	JM2-2A	35	730	2.08	0.79		588	24695	3.2	0.84
4	August	JM3A	104	8070	1.13	0.46		859	26045	4.27	0.95
5	August	JM4-2A	62	2257	1.3	0.56		426	26169	3.45	0.91
6	May	JM1-1M	52	4977	0.23	0.07		888	25515	3.53	0.9
7	May	JM1-2M	38	4431	0.71	0.37		835	17116	3.17	0.88
8	May	JM1-3M	45	57660	0.2	0.07		919	24914	3.57	0.9
9	May	JM1-4M	49	37417	0.19	0.06		915	26635	3.4	0.88
10	May	JM1-5M	19	478	0.62	0.74		617	22715	3.15	0.89
11	May	JM3M	42	1332	2.06	0.83		709	15104	2.7	0.86
12	May	JM4M	73	9368	1.98	0.8		664	20456	2.63	0.83
13	May	JM5M	24	787	1.11	0.58		819	26214	3.19	0.86
14	May	JM13M	16	5519	0.35	0.13		882	26902	3.51	0.91
15	May	JM14M	30	7425	0.48	0.2		746	23266	3.51	0.92
16	October	JM1-3O	22	371	1.81	0.79		871	20002	3.37	0.89
17	October	JM6O	47	6947	1.36	0.53		1498	23491	5.88	0.99
18	October	JM7O	47	3578	0.95	0.4		1557	20498	4.95	0.97
19	October	JM9O	39	2612	1.85	0.76		1126	25181	3.9	0.93
20	October	JM10O	21	340	1.82	0.76		1131	23620	3.46	0.89
21	October	JM11O	47	2066	0.57	0.21		1052	18148	3.78	0.92
22	October	JM13O	34	495	0.88	0.33		1059	24875	3.72	0.92
23	October	JM14O	37	5220	0.67	0.25		752	12250	2.6	0.79

## Sheet: Table_S4
Table S4. Data of coalbed water metabolizing precursor of methane
Coalbed water	Substrate	Lag time	maximum specific growth rate	Net methane
		(day)	(day-1)	(μmol)
JM13M	H2/CO2	5	16.22	475.56
JM13M	Sodium formate	5	2.47	221.74
JM13M	Dimethylamine	22.78	0.49	1678.18
JM13M	Dimethylsulfide	69.85	0.17	351.34
JM13M	Methanol	10.34	2.03	726.14
JM13M	Methanol/H2	5	2.77	1285.83
JM13M	Ethanol	25.51	0.14	446.38
JM13M	1-Propanol	5	0.17	280.15
JM13M	2-Propanol	5	9.24	127.21
JM13M	1-Butanol	5	0.09	58.44
JM13M	2-butanol	60.07	0.07	294.2
JM13M	Choline	5	0.2	151.46

## Sheet: Table_S5 
Table S5.Summary of metagenomic data analysed in the current study.
Sample name1*	Sample name2	Sequencing mode	Total Reads	Total data (Gbp)	Description
jing1-2	JM1-2M	PE 2x150 bp	80612938	11.4	Coalbed water samples from Erlian Basin, neimenggu, China
jing5	JM5M	PE 2x150 bp	92471569	13.3	Coalbed water samples from Erlian Basin, neimenggu, China
jing13	JM13M	PE 2x150 bp	78773033	11.3	Coalbed water samples from Erlian Basin, neimenggu, China
Notes:* metagenomics from coalbed water were named by the sampling well number

## Sheet: Table_S6
Table S6.Overview of methane-oxidizing bacteria Metagenome Assembled Genomes (MAGs) obtained in the current study.
	MAGs ID	Quality	Completeness (%)	Contamination (%)	Genome size (Mbp)	NO. of scaffolds	GC (%)	NO. of ORFs	pmoA	16S rRNA gene	23S rRNA gene	5s rRNA gene	tRNA gene	quality score (completeness – 4×contamination)$	GTDBtk taxnomic assignment
Cluster_1	jing1-2_bin.50	High	97.75	0.74	4.56	70	51.9	4204	1	n.d.	n.d.	n.d.	30	94.79	d__Bacteria;p__Proteobacteria;c__Gammaproteobacteria;o__Methylococcales;f__Methylomonadaceae;g__Methylomonas;s__
	jing13_bin.38	High	95.77	0.76	4.46	39	51.8	4088	2	n.d.	n.d.	n.d.	39	92.73	d__Bacteria;p__Proteobacteria;c__Gammaproteobacteria;o__Methylococcales;f__Methylomonadaceae;g__Methylomonas;s__
Cluster_2	jing1-2_bin.8	High	99.91	0.85	4.74	16	53.9	4347	2	n.d.	n.d.	1	39	96.51	d__Bacteria;p__Proteobacteria;c__Gammaproteobacteria;o__Methylococcales;f__Methylomonadaceae;g__Methylomonas;s__
	jing5_bin.52	High	99.57	0.85	4.49	19	54	4115	2	n.d.	n.d.	n.d.	39	96.17	d__Bacteria;p__Proteobacteria;c__Gammaproteobacteria;o__Methylococcales;f__Methylomonadaceae;g__Methylomonas;s__
Cluster_3	jing13_bin.31	High	97.77	0.45	4.22	119	46.7	3910	1	n.d.	n.d.	n.d.	35	95.97	d__Bacteria;p__Proteobacteria;c__Gammaproteobacteria;o__Methylococcales;f__Methylomonadaceae;g__Methylomonas;s__Methylomonas lenta
Cluster_4	jing13_bin.19	High	94.8	0.69	3.48	233	48.8	3227	1	n.d.	n.d.	2	31	92.04	d__Bacteria;p__Proteobacteria;c__Gammaproteobacteria;o__Methylococcales;f__Methylomonadaceae;g__Methylobacter_A;s__
Cluster_5	jing1-2_bin.32	High	99.77	3.76	5.1	237	46	4613	2	n.d.	n.d.	n.d.	40	84.73	d__Bacteria;p__Proteobacteria;c__Gammaproteobacteria;o__Methylococcales;f__Methylomonadaceae;g__;s__
Notes:	n.d., not detected;

## Sheet: Table_S7
Table S7. Presence and absence of core pathway genes detected in three 'Methylomonas' MAGs.
			jing1_2_bin.50	jing1_2_bin.8	jing1_3_bin.31
Methane oxidation, methanotroph, methane => formaldehyde	K10944	pmoA-amoA; methane/ammonia monooxygenase subunit A [EC:1.14.18.3 1.14.99.39]	1	2	1
	K10945	pmoB-amoB; methane/ammonia monooxygenase subunit B	2	2	1
	K10946	pmoC-amoC; methane/ammonia monooxygenase subunit C	1	2	1
	K16157	mmoX; methane monooxygenase component A alpha chain [EC:1.14.13.25]	n.d.	n.d.	n.d.
	K16158	mmoY; methane monooxygenase component A beta chain [EC:1.14.13.25]	n.d.	n.d.	n.d.
	K16159	mmoZ; methane monooxygenase component A gamma chain [EC:1.14.13.25]	1	1	1
	K16160	mmoB; methane monooxygenase regulatory protein B	1	1	1
	K16161	mmoC; methane monooxygenase component C [EC:1.14.13.25]	n.d.	n.d.	n.d.
	K16162	mmoD; methane monooxygenase component D	1	1	1
	K14028	mdh1, mxaF; methanol dehydrogenase (cytochrome c) subunit 1 [EC:1.1.2.7]	1	1	1
	K14029	mdh2, mxaI; methanol dehydrogenase (cytochrome c) subunit 2 [EC:1.1.2.7]	1	1	1
	K23995	xoxF; lanthanide-dependent methanol dehydrogenase [EC:1.1.2.10]	1	1	1
Formaldehyde assimilation, xylulose monophosphate pathway	K17100	DAS; dihydroxyacetone synthase [EC:2.2.1.3]	n.d.	n.d.	n.d.
	K00863	DAK, TKFC; triose/dihydroxyacetone kinase / FAD-AMP lyase (cyclizing) [EC:2.7.1.28 2.7.1.29 4.6.1.15]	n.d.	n.d.	n.d.
	K01624	FBA, fbaA; fructose-bisphosphate aldolase, class II [EC:4.1.2.13]	2	2	2
	K03841	FBP, fbp; fructose-1,6-bisphosphatase I [EC:3.1.3.11]	1	1	1
Formaldehyde assimilation, ribulose monophosphate pathway	K08093	hxlA; 3-hexulose-6-phosphate synthase [EC:4.1.2.43]	2	n.d.	1
	K13812	fae-hps; bifunctional enzyme Fae/Hps [EC:4.2.1.147 4.1.2.43]	n.d.	n.d.	n.d.
	K13831	hps-phi; 3-hexulose-6-phosphate synthase / 6-phospho-3-hexuloisomerase [EC:4.1.2.43 5.3.1.27]	n.d.	n.d.	n.d.
	K08094	hxlB; 6-phospho-3-hexuloisomerase [EC:5.3.1.27]	1	n.d.	n.d.
	K13831	hps-phi; 3-hexulose-6-phosphate synthase / 6-phospho-3-hexuloisomerase [EC:4.1.2.43 5.3.1.27]	n.d.	n.d.	n.d.
	K00850	pfkA, PFK; 6-phosphofructokinase 1 [EC:2.7.1.11]	1	1	1
	K16370	pfkB; 6-phosphofructokinase 2 [EC:2.7.1.11]	n.d.	n.d.	n.d.
	K01624	FBA, fbaA; fructose-bisphosphate aldolase, class II [EC:4.1.2.13]	2	2	2
Formaldehyde assimilation, serine pathway	K00600	glyA, SHMT; glycine hydroxymethyltransferase [EC:2.1.2.1]	1	1	1
	K00830	AGXT; alanine-glyoxylate transaminase / serine-glyoxylate transaminase / serine-pyruvate transaminase [EC:2.6.1.44 2.6.1.45 2.6.1.51]	1	1	1
	K00018	hprA; glycerate dehydrogenase [EC:1.1.1.29]	1	1	1
	K11529	gck, gckA, GLYCTK; glycerate 2-kinase [EC:2.7.1.165]	1	1	1
	K01689	ENO, eno; enolase [EC:4.2.1.11]	2	1	1
	K01595	ppc; phosphoenolpyruvate carboxylase [EC:4.1.1.31]	1	1	1
	K00024	mdh; malate dehydrogenase [EC:1.1.1.37]	1	1	1
	K08692	mtkB; malate-CoA ligase subunit alpha [EC:6.2.1.9]	1	1	1
	K14067	mtkA; malate-CoA ligase subunit beta [EC:6.2.1.9]	1	1	1
	K08691	mcl; malyl-CoA/(S)-citramalyl-CoA lyase [EC:4.1.3.24 4.1.3.25]	1	1	1
C1-unit interconversion, prokaryotes	K00600	glyA, SHMT; glycine hydroxymethyltransferase [EC:2.1.2.1]	1	1	1
	K01491	folD; methylenetetrahydrofolate dehydrogenase (NADP+) / methenyltetrahydrofolate cyclohydrolase [EC:1.5.1.5 3.5.4.9]	n.d.	n.d.	n.d.
	K00300	mtdA; methylenetetrahydrofolate/methylenetetrahydromethanopterin dehydrogenase (NADP+) [EC:1.5.1.5 1.5.1.-]	1	1	1
	K01500	fchA; methenyltetrahydrofolate cyclohydrolase [EC:3.5.4.9]	1	1	1
	K01938	fhs; formate--tetrahydrofolate ligase [EC:6.3.4.3]	1	1	1
Formaldehyde oxidation VI (H4MPT pathway)	K10713	fae; 5,6,7,8-tetrahydromethanopterin hydro-lyase	4	3	3
	K10714	mtdB; methylene-tetrahydromethanopterin dehydrogenase [EC:1.5.1.-]	3	3	2
	K01499	mch; methenyltetrahydromethanopterin cyclohydrolase [EC:3.5.4.27] methenyltetrahydromethanopterin cyclohydrolase [EC:3.5.4.27]	1	1	1
		fhcA; Formyltransferase/hydrolase complex Fhc subunit A	1	2	2
		fhcB; Formyltransferase/hydrolase complex Fhc subunit B	1	1	1
		fhcC; Formyltransferase/hydrolase complex Fhc subunit C	1	1	1
		fhcD; Formyltransferase/hydrolase complex Fhc subunit D	1	1	1
Citrate cycle (TCA cycle, Krebs cycle)	K01647	CS, gltA; citrate synthase [EC:2.3.3.1]	3	3	2
	K05942	E2.3.3.3; citrate (Re)-synthase [EC:2.3.3.3]	n.d.	n.d.	n.d.
	K01681	ACO, acnA; aconitate hydratase [EC:4.2.1.3]	1	n.d.	1
	K01682	acnB; aconitate hydratase 2 / 2-methylisocitrate dehydratase [EC:4.2.1.3 4.2.1.99]	1	1	1
	K00031	IDH1, IDH2, icd; isocitrate dehydrogenase [EC:1.1.1.42]	1	1	1
	K00030	IDH3; isocitrate dehydrogenase (NAD+) [EC:1.1.1.41]	1	1	1
	K00164	OGDH, sucA; 2-oxoglutarate dehydrogenase E1 component [EC:1.2.4.2]	1	1	1
	K00658	DLST, sucB; 2-oxoglutarate dehydrogenase E2 component (dihydrolipoamide succinyltransferase) [EC:2.3.1.61]	1	1	1
	K00382	DLD, lpd, pdhD; dihydrolipoamide dehydrogenase [EC:1.8.1.4]	1	1	1
	K00174	korA, oorA, oforA; 2-oxoglutarate/2-oxoacid ferredoxin oxidoreductase subunit alpha [EC:1.2.7.3 1.2.7.11]	n.d.	n.d.	n.d.
	K00175	korB, oorB, oforB; 2-oxoglutarate/2-oxoacid ferredoxin oxidoreductase subunit beta [EC:1.2.7.3 1.2.7.11]	n.d.	n.d.	n.d.
	K00177	korC, oorC; 2-oxoglutarate ferredoxin oxidoreductase subunit gamma [EC:1.2.7.3]	n.d.	n.d.	n.d.
	K00176	korD, oorD; 2-oxoglutarate ferredoxin oxidoreductase subunit delta [EC:1.2.7.3]	n.d.	n.d.	n.d.
	K01902	sucD; succinyl-CoA synthetase alpha subunit [EC:6.2.1.5]	1	1	1
	K01903	sucC; succinyl-CoA synthetase beta subunit [EC:6.2.1.5]	1	1	1
	K01899	LSC1; succinyl-CoA synthetase alpha subunit [EC:6.2.1.4 6.2.1.5]	n.d.	n.d.	n.d.
	K01900	LSC2; succinyl-CoA synthetase beta subunit [EC:6.2.1.4 6.2.1.5]	n.d.	n.d.	n.d.
	K18118	aarC, cat1; succinyl-CoA:acetate CoA-transferase [EC:2.8.3.18]	n.d.	n.d.	n.d.
	K00234	SDHA, SDH1; succinate dehydrogenase (ubiquinone) flavoprotein subunit [EC:1.3.5.1]	n.d.	n.d.	n.d.
	K00235	SDHB, SDH2; succinate dehydrogenase (ubiquinone) iron-sulfur subunit [EC:1.3.5.1]	n.d.	n.d.	n.d.
	K00236	SDHC, SDH3; succinate dehydrogenase (ubiquinone) cytochrome b560 subunit	n.d.	n.d.	n.d.
	K00237	SDHD, SDH4; succinate dehydrogenase (ubiquinone) membrane anchor subunit	n.d.	n.d.	n.d.
	K00239	sdhA, frdA; succinate dehydrogenase / fumarate reductase, flavoprotein subunit [EC:1.3.5.1 1.3.5.4]	1	1	1
	K00240	sdhB, frdB; succinate dehydrogenase / fumarate reductase, iron-sulfur subunit [EC:1.3.5.1 1.3.5.4]	1	1	1
	K00241	sdhC, frdC; succinate dehydrogenase / fumarate reductase, cytochrome b subunit	1	1	1
	K00242	sdhD, frdD; succinate dehydrogenase / fumarate reductase, membrane anchor subunit	1	1	1
	K18859	sdhD, frdD; succinate dehydrogenase / fumarate reductase, subunit D	n.d.	n.d.	n.d.
	K18860	sdhD, frdD; putative succinate dehydrogenase / fumarate reductase, subunit D	n.d.	n.d.	n.d.
	K00244	frdA; fumarate reductase flavoprotein subunit [EC:1.3.5.4]	n.d.	n.d.	n.d.
	K00245	frdB; fumarate reductase iron-sulfur subunit [EC:1.3.5.4]	n.d.	n.d.	n.d.
	K00246	frdC; fumarate reductase subunit C	n.d.	n.d.	n.d.
	K00247	frdD; fumarate reductase subunit D	n.d.	n.d.	n.d.
	K01676	E4.2.1.2A, fumA, fumB; fumarate hydratase, class I [EC:4.2.1.2]	1	1	1
	K01679	E4.2.1.2B, fumC, FH; fumarate hydratase, class II [EC:4.2.1.2]	1	1	1
	K01677	E4.2.1.2AA, fumA; fumarate hydratase subunit alpha [EC:4.2.1.2]	n.d.	n.d.	n.d.
	K01678	E4.2.1.2AB, fumB; fumarate hydratase subunit beta [EC:4.2.1.2]	n.d.	n.d.	n.d.
	K00026	MDH2; malate dehydrogenase [EC:1.1.1.37]	n.d.	n.d.	n.d.
	K00025	MDH1; malate dehydrogenase [EC:1.1.1.37]	n.d.	n.d.	n.d.
	K00024	mdh; malate dehydrogenase [EC:1.1.1.37]	1	1	1
	K00116	mqo; malate dehydrogenase (quinone) [EC:1.1.5.4]	n.d.	n.d.	n.d.
Pyruvate oxidation, pyruvate => acetyl-CoA	K00163	aceE; pyruvate dehydrogenase E1 component [EC:1.2.4.1]	1	1	1
	K00161	PDHA, pdhA; pyruvate dehydrogenase E1 component alpha subunit [EC:1.2.4.1]	n.d.	n.d.	n.d.
	K00162	PDHB, pdhB; pyruvate dehydrogenase E1 component beta subunit [EC:1.2.4.1]	n.d.	n.d.	n.d.
	K00627	DLAT, aceF, pdhC; pyruvate dehydrogenase E2 component (dihydrolipoamide acetyltransferase) [EC:2.3.1.12]	1	1	1
	K00382	DLD, lpd, pdhD; dihydrolipoamide dehydrogenase [EC:1.8.1.4]	1	1	1
	K13997	PDHX; dihydrolipoamide dehydrogenase-binding protein of pyruvate dehydrogenase complex	n.d.	n.d.	n.d.
	K00169	porA; pyruvate ferredoxin oxidoreductase alpha subunit [EC:1.2.7.1]	n.d.	n.d.	n.d.
	K00170	porB; pyruvate ferredoxin oxidoreductase beta subunit [EC:1.2.7.1]	n.d.	n.d.	n.d.
	K00171	porD; pyruvate ferredoxin oxidoreductase delta subunit [EC:1.2.7.1]	n.d.	n.d.	n.d.
	K00172	porC, porG; pyruvate ferredoxin oxidoreductase gamma subunit [EC:1.2.7.1]	n.d.	n.d.	n.d.
	K00189	vorG, porG; 2-oxoisovalerate/pyruvate ferredoxin oxidoreductase gamma subunit [EC:1.2.7.7 1.2.7.1]	n.d.	n.d.	n.d.
	K03737	por, nifJ; pyruvate-ferredoxin/flavodoxin oxidoreductase [EC:1.2.7.1 1.2.7.-]	1	1	1
Glycolysis (Embden-Meyerhof pathway), glucose => pyruvate	K00844	HK; hexokinase [EC:2.7.1.1]	n.d.	n.d.	n.d.
	K12407	GCK; glucokinase [EC:2.7.1.2]	n.d.	n.d.	n.d.
	K00845	glk; glucokinase [EC:2.7.1.2]	1	1	1
	K00886	ppgK; polyphosphate glucokinase [EC:2.7.1.63]	1	1	1
	K08074	ADPGK; ADP-dependent glucokinase [EC:2.7.1.147]	n.d.	n.d.	n.d.
	K00918	pfkC; ADP-dependent phosphofructokinase/glucokinase [EC:2.7.1.146 2.7.1.147]	n.d.	n.d.	n.d.
	K01810	GPI, pgi; glucose-6-phosphate isomerase [EC:5.3.1.9]	2	2	2
	K06859	pgi1; glucose-6-phosphate isomerase, archaeal [EC:5.3.1.9]	n.d.	n.d.	n.d.
	K13810	tal-pgi; transaldolase / glucose-6-phosphate isomerase [EC:2.2.1.2 5.3.1.9]	n.d.	n.d.	n.d.
	K15916	pgi-pmi; glucose/mannose-6-phosphate isomerase [EC:5.3.1.9 5.3.1.8]	n.d.	n.d.	n.d.
	K00850	pfkA, PFK; 6-phosphofructokinase 1 [EC:2.7.1.11]	n.d.	n.d.	n.d.
	K16370	pfkB; 6-phosphofructokinase 2 [EC:2.7.1.11]	n.d.	n.d.	n.d.
	K21071	pfk, pfp; ATP-dependent phosphofructokinase / diphosphate-dependent phosphofructokinase [EC:2.7.1.11 2.7.1.90]	n.d.	n.d.	n.d.
	K00918	pfkC; ADP-dependent phosphofructokinase/glucokinase [EC:2.7.1.146 2.7.1.147]	n.d.	n.d.	n.d.
	K01623	ALDO; fructose-bisphosphate aldolase, class I [EC:4.1.2.13]	n.d.	1	n.d.
	K01624	FBA, fbaA; fructose-bisphosphate aldolase, class II [EC:4.1.2.13]	2	2	2
	K11645	fbaB; fructose-bisphosphate aldolase, class I [EC:4.1.2.13]	n.d.	n.d.	n.d.
	K16305	K16305; fructose-bisphosphate aldolase / 6-deoxy-5-ketofructose 1-phosphate synthase [EC:4.1.2.13 2.2.1.11]	n.d.	n.d.	n.d.
	K16306	K16306; fructose-bisphosphate aldolase / 2-amino-3,7-dideoxy-D-threo-hept-6-ulosonate synthase [EC:4.1.2.13 2.2.1.10]	n.d.	n.d.	n.d.
	K01803	TPI, tpiA; triosephosphate isomerase (TIM) [EC:5.3.1.1]	1	1	1
	K00134	GAPDH, gapA; glyceraldehyde 3-phosphate dehydrogenase [EC:1.2.1.12]	2	2	1
	K00150	gap2; glyceraldehyde-3-phosphate dehydrogenase (NAD(P)) [EC:1.2.1.59]	n.d.	n.d.	n.d.
	K00927	PGK, pgk; phosphoglycerate kinase [EC:2.7.2.3]	1	1	1
	K11389	gapor; glyceraldehyde-3-phosphate dehydrogenase (ferredoxin) [EC:1.2.7.6]	n.d.	n.d.	n.d.
	K01834	PGAM, gpmA; 2,3-bisphosphoglycerate-dependent phosphoglycerate mutase [EC:5.4.2.11]	n.d.	n.d.	n.d.
	K15633	gpmI; 2,3-bisphosphoglycerate-independent phosphoglycerate mutase [EC:5.4.2.12]	1	1	1
	K15634	gpmB; 2,3-bisphosphoglycerate-dependent phosphoglycerate mutase [EC:5.4.2.11]	n.d.	n.d.	n.d.
	K15635	apgM; 2,3-bisphosphoglycerate-independent phosphoglycerate mutase [EC:5.4.2.12]	n.d.	n.d.	n.d.
	K01689	ENO, eno; enolase [EC:4.2.1.11]	2	1	1
	K00873	PK, pyk; pyruvate kinase [EC:2.7.1.40]	1	1	1
	K12406	PKLR; pyruvate kinase isozymes R/L [EC:2.7.1.40]	n.d.	n.d.	n.d.
Rnf complex	K03612	rnfG; Na+-translocating ferredoxin:NAD+ oxidoreductase subunit G	1	1	1
	K03613	rnfE; Na+-translocating ferredoxin:NAD+ oxidoreductase subunit E	1	1	1
	K03614	rnfD; Na+-translocating ferredoxin:NAD+ oxidoreductase subunit D [EC:7.2.1.2]	1	1	1
	K03615	rnfC; Na+-translocating ferredoxin:NAD+ oxidoreductase subunit C [EC:7.2.1.2]	1	1	1
	K03616	rnfB; Na+-translocating ferredoxin:NAD+ oxidoreductase subunit B [EC:7.2.1.2]	2	2	2
	K03617	rnfA; Na+-translocating ferredoxin:NAD+ oxidoreductase subunit A	1	1	1
Hydrogenase	K00436	hoxH; NAD-reducing hydrogenase large subunit [EC:1.12.1.2]	1	1	1
	K18007	hoxY; NAD-reducing hydrogenase small subunit [EC:1.12.1.2]	1	1	1
	K18006	hoxU; [NiFe] hydrogenase diaphorase moiety small subunit [EC:1.12.1.2]	1	1	1
	K18005	hoxF; [NiFe] hydrogenase diaphorase moiety large subunit [EC:1.12.1.2]	1	1	1
	K05586	hoxE	n.d.	n.d.	n.d.
cytochrome c oxidase subunit I	K02274	coxA, ctaD	2	2	2
	K15408	coxAC	n.d.	n.d.	n.d.
	K02275	coxB, ctaC	1	2	2
	K02276	coxC, ctaE	1	1	1
	K02277	coxD,ctaF	n.d.	n.d.	n.d.
ABC transportor	K02040	phosphate transport system substrate-binding proteinpstS	2	1	1
	K02037	phosphate transport system permease proteinpstC	2	1	1
	K02038	phosphate transport system permease proteinpstA	2	1	1
	K02036	phosphate transport system ATP-binding proteinpstB	2	1	1
	K02013	iron complex transport system ATP-binding protein	1	n.d.	n.d.
	K02015	iron complex transport system permease protein	1	n.d.	n.d.
	K02016	iron complex transport system substrate-binding protein	1	n.d.	n.d.
	K02048	sulfate transport system substrate-binding proteincysP, sbp	n.d.	n.d.	n.d.
	K02047	sulfate transport system permease proteincysW	1	n.d.	1
	K02046	sulfate transport system permease proteincysU	1	n.d.	1
	K02045	sulfate transport system ATP-binding proteincysA	1	n.d.	1
	K23163	sulfate/thiosulfate transport system substrate-binding proteinsbp	1	n.d.	n.d.
Oxidative phosphorylation Complex V	K02111	F-type H+-transporting ATPase subunit alpha	3	2	1
	K02112	F-type H+-transporting ATPase subunit beta	3	2	1
	K02115	F-type H+-transporting ATPase subunit gamma	3	2	1
	K02113	F-type H+-transporting ATPase subunit delta	1	1	1
	K02114	F-type H+-transporting ATPase subunit epsilon	3	2	1
	K02108	F-type H+-transporting ATPase subunit a	3	2	1
	K02109	F-type H+-transporting ATPase subunit b	3	2	1
	K02110	F-type H+-transporting ATPase subunit c	3	2	1
	K02117	V/A-type H+/Na+-transporting ATPase subunit A	1	1	1
	K02118	V/A-type H+/Na+-transporting ATPase subunit B	1	1	1
	K02119	V/A-type H+/Na+-transporting ATPase subunit C	n.d.	n.d.	n.d.
	K02120	V/A-type H+/Na+-transporting ATPase subunit D	1	1	1
	K02121	V/A-type H+/Na+-transporting ATPase subunit E	1	1	1
	K02122	V/A-type H+/Na+-transporting ATPase subunit F	n.d.	n.d.	n.d.
	K02123	V/A-type H+/Na+-transporting ATPase subunit I	1	1	1
	K02124	V/A-type H+/Na+-transporting ATPase subunit K	1	1	1
Nitrogen metabolism	K02588	nifH; nitrogenase iron protein NifH	1	1	1
	K02586	nifD; nitrogenase molybdenum-iron protein alpha chain [EC:1.18.6.1]	1	1	1
	K02591	nifK; nitrogenase molybdenum-iron protein beta chain [EC:1.18.6.1]	1	1	1
	K00531	anfG; nitrogenase delta subunit [EC:1.18.6.1]	n.d.	n.d.	n.d.
	K22896	vnfD; vanadium-dependent nitrogenase alpha chain [EC:1.18.6.2]	n.d.	n.d.	n.d.
	K22897	vnfK; vanadium-dependent nitrogenase beta chain [EC:1.18.6.2]	n.d.	n.d.	n.d.
	K22898	vnfG; vanadium nitrogenase delta subunit [EC:1.18.6.2]	n.d.	n.d.	n.d.
	K22899	vnfH; vanadium nitrogenase iron protein	n.d.	n.d.	n.d.
	K00370	narG, narZ, nxrA; nitrate reductase / nitrite oxidoreductase, alpha subunit [EC:1.7.5.1 1.7.99.-]	n.d.	n.d.	n.d.
	K00371	narH, narY, nxrB; nitrate reductase / nitrite oxidoreductase, beta subunit [EC:1.7.5.1 1.7.99.-]	n.d.	n.d.	n.d.
	K00374	narI, narV; nitrate reductase gamma subunit [EC:1.7.5.1 1.7.99.-]	n.d.	n.d.	n.d.
	K02567	napA; nitrate reductase (cytochrome) [EC:1.9.6.1]	n.d.	n.d.	n.d.
	K02568	napB; nitrate reductase (cytochrome), electron transfer subunit	n.d.	n.d.	n.d.
	K00362	nirB; nitrite reductase (NADH) large subunit [EC:1.7.1.15]	2	2	2
	K00363	nirD; nitrite reductase (NADH) small subunit [EC:1.7.1.15]	1	1	1
	K03385	nrfA; nitrite reductase (cytochrome c-552) [EC:1.7.2.2]	n.d.	n.d.	n.d.
	K15876	nrfH; cytochrome c nitrite reductase small subunit	n.d.	n.d.	n.d.
	K00368	nirK; nitrite reductase (NO-forming) [EC:1.7.2.1]	n.d.	n.d.	n.d.
	K15864	nirS; nitrite reductase (NO-forming) / hydroxylamine reductase [EC:1.7.2.1 1.7.99.1]	n.d.	n.d.	n.d.
	K04561	norB; nitric oxide reductase subunit B [EC:1.7.2.5]	1	1	2
	K02305	norC; nitric oxide reductase subunit C	1	1	1
	K00376	nosZ; nitrous-oxide reductase [EC:1.7.2.4]	n.d.	n.d.	n.d.
	K10944	pmoA-amoA; methane/ammonia monooxygenase subunit A [EC:1.14.18.3 1.14.99.39]	1	2	1
	K10945	pmoB-amoB; methane/ammonia monooxygenase subunit B	2	2	1
	K10946	pmoC-amoC; methane/ammonia monooxygenase subunit C	1	2	1
	K10535	hao; hydroxylamine dehydrogenase [EC:1.7.2.6]	n.d.	n.d.	n.d.

## Sheet: Table_S8 
Table S8. Reference genomes used for the phylogenomic analysis of Methylomonas MAGs
GenBank assembly accession	Genome name
GCA_006788925.1_ASM678892v1	Methylomicrobium kenyense AMO1
GCA_000341735.1_ASM34173v1	Methylomicrobium buryatense 5G (g-proteobacteria)
GCA_000968535.1_ASM96853v1	Methylomicrobium alcaliphilum 20Z (g-proteobacteria)
GCA_000733935.1_ASM73393v1	Methylomarinum vadi IT-4
GCA_000214665.1_ASM21466v1	Methylomonas methanica MC09 (g-proteobacteria)
GCA_001644025.1_ASM164402v1	Methylomonas koyamae R-45383
GCA_001644095.1_ASM164409v1	Methylomonas koyamae R-49807
GCA_001644115.1_ASM164411v1	Methylomonas methanica R-45371
GCA_001644035.1_ASM164403v1	Methylomonas methanica R-45363
GCA_000515215.1_ASM51521v1	Methylomonas sp. 11b (g-proteobacteria)
GCA_000365425.1_ASM36542v1	Methylomonas sp. MK1 (g-proteobacteria)
GCA_000702925.2_ASM70292v2	Methylomonas sp. LW13 (g-proteobacteria)
GCA_001644045.1_ASM164404v1	Methylomonas methanica NCIMB 11130
GCA_000427625.1_ASM42762v1	Methylobacter luteus IMV-B-3098 (g-proteobacteria)
GCA_000746145.1_ASM74614v1	Methylobacter sp. BBA5.1 (g-proteobacteria)
GCA_000383855.1_ASM38385v1	Methylobacter marinus A45 (g-proteobacteria)
GCA_000372865.1_ASM37286v1	Methylosarcina fibrata AML-C10 (g-proteobacteria)
GCA_000527095.1_ASM52709v1	Methylosarcina lacus LW14 (g-proteobacteria)
GCA_000733855.1_ASM73385v1	Methylomicrobium agile ATCC 35068
GCA_000214275.3_ASM21427v3	Methylomicrobium album BG8 (g-proteobacteria)
GCA_000496735.2_MKO1	Methyloglobulus morosus KoM1 (g-proteobacteria)
GCA_000384075.1_ASM38407v1	Methylovulum miyakonense HT12 (g-proteobacteria)
GCA_000733835.1_ASM73383v1	Methylobacter tundripaludum 3132 (g-proteobacteria)
GCA_000685925.1_ASM68592v1	Methylobacter tundripaludum 2122 (g-proteobacteria)
GCA_000190755.3_ASM19075v3	Methylobacter tundripaludum SV96 (g-proteobacteria)
GCA_002134785.1_ASM213478v1	Crenothrix sp. D3 (g-proteobacteria)
GCA_002256465.1_ASM225646v1	Methylococcaceae bacterium NSP1-1
GCA_002256685.1_ASM225668v1	Methylococcaceae bacterium NSP1-2
GCA_002256735.1_ASM225673v1	Methylococcaceae bacterium NSO1
GCA_002256705.1_ASM225670v1	Methylococcaceae bacterium NSM2-1

## Sheet: Table_S9
Table S9.Summary of sequences data submitted to the NCBI Sequence Read Archive (SRA).
Accession	Sample Name	SPUID	Organism	Tax ID	BioProject
SAMN16985333	jing1-2	jing1-2	subsurface metagenome	1564682	PRJNA682244
SAMN16985334	jing5	jing5	subsurface metagenome	1564682	PRJNA682244
SAMN16985335	jing13	jing13	subsurface metagenome	1564682	PRJNA682244
